# Supplementary material for: Custom RT-qPCR-array for glaucoma filtering surgery prognosis
Source: PLoS One. 2017 Mar 30;12(3):e0174559. doi: 10.1371/journal.pone.0174559 (PMC5373565; doi:10.1371/journal.pone.0174559)
Supplement: S1 Table — (XLSX) [file pone.0174559.s001.xlsx]

## Sheet: Hoja1
Gene	Gene expression Mean Basal	Gene expression SD Basal	Gene expression Mean 15 d	Gene expression SD 15 d	Gene expression Mean 90 d	Gene expression SD 90 d	Gene expression Mean 360 d	Gene expression SD 360 d
BAX	313.958	98.7632	1079.99	389.821	768.986	250.706	685.023	153.378
BCL2	59.0282	64.6058	50.4705	79.7388	6.20047	1.76187	399.227	753.587
BTG2	50.4487	68.8323	221.931	404.879	32.4627	40.437	28.3668	18.7243
CASP1	335.456	152.028	625.159	689.627	289.095	20.6362	384.082	96.4921
CASP3	256.425	81.2398	655.833	157.647	340.814	56.897	409.994	119.295
CD44	1154.48	492.301	1532.32	2075.43	421.019	219.155	1141.06	478.638
CDH1	654.329	270.312	1314.34	988.016	509.071	242.253	948.474	353.638
CDKN1A	835.827	444.625	3354.3	1349.86	1978.3	1031.66	1539.61	1223.29
CDKN2A	76.4397	58.7869	308.507	158.714	138.738	76.724	80.2922	28.16
CEBPD	299.421	265.524	850.657	319.909	312.323	85.4853	284.509	98.9595
CLU	60.5914	64.8501	39.3861	43.246	12.394	9.88511	34.0549	14.8747
COL3A1	59.3148	67.5907	17.3906	14.0724	6.16994	1.81138	22.6524	20.1643
CREBBP	47.3458	69.8924	17.3906	14.0724	6.16994	1.81138	22.7453	20.1244
CTGF	102.107	110.997	49.0509	50.1793	6.49624	2.36116	23.1439	19.7581
CTNNB1	1141.13	591.55	1907.45	1580.75	587.014	241.666	1246.17	507.043
E2F1	46.7534	70.3299	17.3906	14.0724	6.51318	1.31202	22.6524	20.1643
EGF	209.407	138.419	158.43	165.286	72.0301	38.2507	141.449	62.9501
EGFR	1939.65	948.401	2733.47	4204.27	414.182	90.3657	1137.99	420.284
ERBB2	288.502	128.806	868.048	515.15	359.375	148.273	776.618	364.534
EREG	46.7534	70.3299	97.9278	81.0063	23.6465	31.3696	23.3485	19.6011
ESR1	47.497	69.7881	20.2986	16.5879	6.40871	1.86724	22.6524	20.1643
F2	47.3883	69.8727	17.3906	14.0724	6.16994	1.81138	22.6524	20.1643
FAS	454.283	536.772	751.767	553.448	396.546	137.77	464.769	157.569
FGF2	50.1341	69.0148	17.3906	14.0724	6.16994	1.81138	22.6524	20.1643
FLT1	47.1617	70.0972	24.9849	28.9498	6.16994	1.81138	22.6524	20.1643
FN1	66.945	62.4798	64.8755	54.24	18.9004	14.997	27.2549	18.0613
HBEGF	52.6132	66.7336	158.968	133.652	14.0582	17.2435	30.4091	17.0841
HGF	48.5895	69.0329	28.1762	29.9559	10.1692	5.04624	39.4839	28.7553
HIF1A	99.5635	49.6676	155.096	151.73	37.1779	13.1628	92.9792	33.7878
HSPD1	755.112	506.895	1222.81	1848.08	272.189	56.0915	328.405	85.7324
HTT	152.274	64.9527	355.177	469.171	53.9362	24.0782	124.557	65.8556
ICAM1	67.5313	65.422	749.066	82.6465	291.872	154.226	136.405	62.3078
IFNB1	46.7534	70.3299	17.3906	14.0724	6.16994	1.81138	22.6524	20.1643
IFNG	48.1782	69.3437	17.3906	14.0724	9.59316	6.84839	22.6524	20.1643
IL1A	46.7534	70.3299	52.609	55.4348	6.16994	1.81138	25.349	18.4774
IL1B	46.9033	70.2187	45.0328	30.9068	7.21391	1.4403	22.6524	20.1643
IL6	46.7534	70.3299	73.0693	106.429	14.2425	8.72699	26.7003	18.5602
IL8	83.588	150.235	3473.61	4638.79	282.039	287.026	61.1076	49.9135
IL10	161.155	321.408	44.2421	34.8123	11.3096	4.05043	37.2478	14.7375
IL18	1137.81	513.323	974.462	1274.34	360.731	108.178	448.255	151.942
ITGA2B	46.7534	70.3299	17.3906	14.0724	6.16994	1.81138	22.6524	20.1643
ITGB2	217.632	159.817	267.238	155.795	94.5205	79.0401	51.1616	31.5231
ITGB3	46.8679	70.2448	17.8181	14.0446	6.16994	1.81138	22.6524	20.1643
JUN	288.903	199.974	349.334	282.075	114.478	76.3084	214.766	102.935
JUNB	1874.01	1494.07	2466.58	1237.94	891.31	114.949	1137.14	562.698
MAPK1	1075.99	506.471	1908.37	1345.78	721.517	221.753	1364.97	301.231
MET	850.187	261.05	2449.88	1625.94	1005.94	412.799	1503.13	387.541
MIF	8646.97	4187.32	9844.32	12453.5	3761.21	771.198	4073.52	522.462
MLL2	237.183	123.599	301.574	488.565	37.3309	35.8277	115.592	61.8131
MMP1	46.7534	70.3299	40.5926	30.2505	6.16994	1.81138	22.6524	20.1643
MMP2	174.15	187.329	52.097	72.4276	8.20238	1.68062	31.3952	15.5492
MMP3	54.0005	68.1245	27.0462	23.1687	6.16994	1.81138	22.6524	20.1643
MMP9	53.7074	67.5734	73.5744	93.6942	6.76979	1.48583	22.6524	20.1643
MMP25	158.862	337.482	115.105	115.268	25.2778	9.3944	39.6456	12.7603
MYC	75.5311	54.9668	89.7032	157.031	6.38206	1.58673	43.9105	19.9944
NCOA6	292.236	193.972	892.839	782.771	202.009	47.8947	396.896	103.634
NF1	92.7138	49.9095	218.787	144.006	63.779	44.4021	173.252	62.0431
NFKB1	733.334	448.13	1619.06	1851.86	418.139	116.241	637.956	281.196
NGF	46.7534	70.3299	17.3906	14.0724	6.16994	1.81138	22.6524	20.1643
PDGFA	59.6192	64.4929	46.5215	59.8557	6.16994	1.81138	25.9537	19.069
PDGFB	59.8336	63.8517	43.8664	33.5632	18.6477	10.0526	33.5785	18.2087
PDGFRA	46.9179	70.2079	17.3906	14.0724	6.16994	1.81138	22.6524	20.1643
PDGFRB	46.8311	70.2723	17.3906	14.0724	6.16994	1.81138	22.6524	20.1643
PLAU	78.7336	58.1943	267.492	240.317	48.7116	36.089	41.8111	10.9452
PLG	48.2718	69.3192	17.3906	14.0724	7.43333	3.33308	22.6524	20.1643
PPARA	143.783	62.2182	272.858	91.306	208.816	40.4482	223.111	74.2369
PTGS2	51.1948	67.7498	55.3407	42.835	11.9026	11.8863	22.6524	20.1643
PTK2	357.037	279.21	776.763	603.372	217.417	64.9993	544.78	94.7976
RBPJ	650.79	344.75	1324.44	1540.04	289.021	84.4409	670.705	192.899
RELA	548.139	348.665	1035.54	995.588	319.099	96.5214	571.389	172.858
SERPINE1	49.4192	69.0349	36.5269	20.5877	6.16994	1.81138	22.6524	20.1643
SMARCA4	447.703	211.662	872.716	909.967	193.331	64.099	352.282	117.054
SP1	63.7794	61.2712	152.063	54.4282	74.5888	37.4875	168.044	55.2355
SPP1	61.8617	65.3211	220.725	229.566	46.2288	36.5082	32.1945	14.773
SRC	154.057	52.5649	507.7	301.037	166.012	35.8979	281.018	77.8794
STAT6	522.716	386.425	645.394	155.678	309.953	150.227	509.688	122.932
TFAP2A	1620.44	657.752	2255.84	2950.14	519.356	181.917	838.877	194.728
TFF1	1401.8	1337.19	1931.82	1968.16	3468.68	4726.41	2980.67	5633.86
TGFA	152.566	89.242	519.796	159.108	401.363	136.973	348.406	156.063
TGFB1	341.927	111.055	987.493	906.247	196.87	53.2857	169.511	28.0367
TGFB2	146.525	189.283	122.009	172.084	10.4509	4.76178	28.7549	19.4214
TGFB3	57.4331	65.0543	29.4556	30.8142	8.27247	5.74463	22.6524	20.1643
TNF	52.348	67.3114	25.3433	20.207	10.2135	3.06263	23.9937	19.6376
TNFRSF1A	1235.89	695.642	3431.74	5287.92	520.408	120.098	742.909	218.346
TP53	138.474	59.138	357.315	285.423	159.456	78.6951	257.752	129.739
VCL	476.045	322.762	734.212	656.805	140.947	52.5828	262.614	97.1523
VEGFA	59.0659	63.4947	237.232	140.422	1803.83	3436.03	113.591	54.1266
VTN	46.7534	70.3299	17.3906	14.0724	6.16994	1.81138	22.6524	20.1643
