# Supplementary material for: Custom RT-qPCR-array for glaucoma filtering surgery prognosis
Source: PLoS One. 2017 Mar 30;12(3):e0174559. doi: 10.1371/journal.pone.0174559 (PMC5373565; doi:10.1371/journal.pone.0174559)
Supplement: S2 Table — (XLSX) [file pone.0174559.s002.xlsx]

## Sheet: Hoja1
Gene	Gene expression Mean Basal	Gene expression SD Basal	Gene expression Mean 15 d	Gene expression SD 15 d	Gene expression Mean 90 d	Gene expression SD 90 d	Gene expression Mean 180 d	Gene expression SD 180 d	Gene expression Mean 360 d	Gene expression SD 360 d
BAX	2150.08	1169.6	3609.02	3067.58	2981.35	760.738	2996.83	538.235	2559.65	1038.83
BCL2	939.681	413.408	1114.22	957.232	1295.67	677.733	1188.82	402.923	955.631	452.883
BTG2	883.737	803.505	834.231	1256.41	1620.04	1994.44	1982.02	1890.16	1087.81	1443.16
CASP1	4461.24	1446.84	5906.03	2616.86	5434.75	1407.52	5268.17	1890.8	5326.82	996.202
CASP3	359.393	70.9726	455.875	98.7953	346.285	28.7765	298.657	100.907	337.083	151.334
CD44	13191.7	4053.87	18570.8	16195.2	12591.6	6896.49	15778.5	1699.14	13646.5	5781.61
CDH1	12.0225	6.67741	21.6836	10.0209	14.3744	6.98936	13.5496	13.995	16.9632	17.5821
CDKN1A	1068.46	738.797	1658.68	1422.65	1145.23	451.012	1375.81	667.028	1287.93	840.351
CDKN2A	16.6223	6.08938	21.2642	8.37994	11.4812	5.44222	10.1119	4.88217	14.1285	9.69357
CEBPD	3052.12	1503.87	5405.83	3985.95	4605.6	2569.49	5170.53	2851	4927.96	3176.35
CLU	30.7723	23.0818	47.4087	49.2903	22.253	10.7071	46.9423	23.176	30.2329	18.0079
COL3A1	7.43746	4.72622	10.0157	6.35914	7.58609	3.69612	5.97575	1.26431	6.01067	2.84352
CREBBP	23.3994	8.47027	17.1901	10.6333	19.1059	8.4447	19.5897	6.36571	23.9816	25.5472
CTGF	13.1552	12.2887	12.0307	6.24316	9.24906	5.06932	10.8159	5.78572	13.1347	15.2463
CTNNB1	1792.83	500.807	2066.75	860.514	1747.65	422.063	1853.21	413.128	1504.87	357.754
E2F1	23.0567	10.5833	32.2916	29.4834	18.541	7.58335	17.4599	7.35681	17.8758	11.6011
EGF	108.302	71.046	120.733	71.3848	89.7002	53.1832	94.8505	38.5421	125.387	96.5985
EGFR	15.9382	14.8023	33.9949	26.2578	12.155	11.5459	11.5107	11.4395	9.21372	6.77975
ERBB2	42.6609	16.848	72.4023	75.6089	35.805	15.2971	54.8611	22.4421	35.6907	24.8084
EREG	13.1857	5.25144	20.8626	7.06789	18.0876	14.9015	26.6539	13.9634	16.1185	8.07334
ESR1	43.2054	36.6985	35.6628	16.3381	30.3008	16.2926	30.8403	11.963	27.2685	23.7691
F2	12.8344	3.91153	15.5857	7.97992	8.19161	3.3818	8.30666	2.04027	11.2378	8.92541
FAS	1829.22	370.716	2220.32	143.593	1584.01	873.206	1901.59	586.84	1774	461.423
FGF2	18.1558	7.8939	33.2948	22.6591	23.0919	9.79192	28.6813	7.90118	18.3461	7.50097
FLT1	24.7988	9.43281	28.0895	18.3788	22.3642	7.88185	22.6123	10.967	16.4081	9.61406
FN1	15.6312	8.02039	27.504	12.7931	16.7418	4.97455	12.3737	4.99223	12.4704	7.04082
HBEGF	66.3653	21.9992	102.766	96.2514	60.1983	36.7873	79.3265	43.483	50.9213	36.2651
HGF	276.927	131.007	405.247	209.62	181.868	97.3331	295.109	76.0656	284.973	116.821
HIF1A	772.857	201.045	892.999	440.514	709.162	370.885	892.468	288.827	807.218	322.813
HSPD1	2424.15	930.71	2965.67	1325.7	1925.33	229.227	2040.43	410.396	1763.03	524.251
HTT	371.969	141.994	478.899	549.697	442.312	169.054	461.946	126.694	417.077	331.822
ICAM1	1742.67	760.761	2104.45	1384.27	1939.35	823.15	2157.05	767.373	1976.49	1025.87
IFNB1	15.8999	12.8374	17.2471	8.82374	13.4624	7.27918	13.1396	6.15276	10.1173	4.04051
IFNG	132.106	76.8788	171.49	62.8009	89.8066	64.4955	168.378	27.9468	133.917	76.8159
IL1A	13.946	7.24553	16.8366	11.5652	9.86013	7.53566	14.2712	8.21593	7.82658	4.06267
IL1B	1096.95	467.387	1577.65	872.221	1182.13	792.777	1211.32	426.943	1360.02	530.669
IL6	13.6497	12.8855	16.6186	12.9862	13.3347	5.33508	18.1563	12.5911	9.62468	5.75848
IL8	711.926	325.474	696.594	274.22	549.04	146.948	585.655	262.078	669.527	614.903
IL10	47.5706	19.1923	118.71	123.583	67.0036	52.7416	56.6451	16.0508	41.7248	15.3224
IL18	288.198	133.093	455.993	288.084	381.857	97.2934	335.677	74.3044	278.62	110.932
ITGA2B	1325.28	702.855	2290.5	2331.39	1947.63	1684.5	1660.99	820.82	1463.19	1170.14
ITGB2	37807.9	17384.3	43501.2	33515.3	40470.6	15821	51097.4	11526.5	48562.4	33042.6
ITGB3	1136.96	509.978	1907.38	1908.4	1485.44	1324.47	1274.38	731.011	1255.85	846.269
JUN	79.6551	29.6343	90.9078	67.32	71.0752	22.1934	97.5307	43.9121	84.1979	26.4286
JUNB	5887.52	3036.53	7870.12	5683.3	6999.09	2074.86	7049.71	1909.59	6465.93	3966.59
MAPK1	13762.3	5330.9	17059.6	10584	16477.1	4263.09	16279.3	5031.04	15028.4	6849.47
MET	20.2405	10.6515	33.1768	21.9555	20.8619	18.0601	16.959	14.9192	11.0828	7.87543
MIF	3478.45	1245.22	5251.36	3998.45	4542.09	1372.76	4631.36	1268.6	4785.77	1998.78
MLL2	771.031	216.571	977.598	864.144	955.73	385.996	985.321	158.286	950.458	609.524
MMP1	30.5436	25.3601	35.6914	21.7521	13.9481	9.12976	29.7218	24.985	17.1717	23.4048
MMP2	26.7951	20.6235	40.0655	24.8842	11.9446	5.48674	14.5588	9.8976	11.7905	9.63414
MMP3	10.9975	4.67983	18.5961	15.9246	10.7099	6.1034	7.1869	1.98894	5.88403	2.63031
MMP9	5271.42	4161.75	7732.3	4215.89	8333.55	4271.16	8192.83	5015.43	9180.04	8636.78
MMP25	14364.6	7030.22	16432	12528.8	18048.3	7111.39	18295.5	10549.2	16088.1	12853.2
MYC	434.692	189.254	470.705	238.795	432.17	185.904	412.768	136.553	330.447	185.954
NCOA6	1072.47	516.324	1265.79	917.326	1219.95	545.38	1321.59	285.315	1253.5	639.642
NF1	245.088	91.8811	259.031	107.74	180.085	92.6209	267.781	155.817	136.292	69.6762
NFKB1	2550.62	665.902	2898.57	1744.83	2679.31	791.312	2737.85	639.036	2414.68	1029.63
NGF	7.83351	4.68871	13.6961	10.4573	7.58609	3.69612	8.12263	2.56956	5.88403	2.63031
PDGFA	21.242	7.73381	36.8757	22.379	24.725	14.5526	25.5245	13.6292	23.0837	19.1765
PDGFB	116.704	54.2324	81.821	52.7879	88.9711	40.8328	88.8004	35.3977	83.1787	35.0774
PDGFRA	10.127	4.86329	12.8043	7.09363	8.64964	5.84	8.20635	4.45418	5.88403	2.63031
PDGFRB	35.3014	21.9405	34.0341	22.5821	26.1173	12.5926	38.8354	12.2682	28.509	16.0659
PLAU	34.1517	19.7126	69.8415	59.2126	26.3678	10.3861	33.246	24.866	18.9504	12.2277
PLG	12.7396	7.65416	19.7645	10.3201	8.62932	3.62697	12.8055	9.74775	9.70949	7.24294
PPARA	376.703	109.362	481.026	183.41	438.105	59.8478	469.789	116.072	396.753	213.321
PTGS2	886.875	279.142	953.539	445.655	839.705	212.611	726.91	229.492	724.98	262.914
PTK2	240.893	34.1149	317.053	236.874	316.644	145.333	299.116	92.127	252.333	125.008
RBPJ	1873.3	503.227	2272.85	986.905	1869.35	540.695	1940.96	703.524	1666.1	514.103
RELA	1852.79	848.643	2341.87	1822.27	2302.37	893.681	2483.88	545.788	2327.96	1556.42
SERPINE1	62.5706	12.3242	54.3862	36.6218	449.015	863.244	72.6052	34.4864	76.6559	30.1747
SMARCA4	681.513	315.022	932.632	982.928	836.99	405.063	925.666	219.142	808.061	545.287
SP1	660.023	182.861	673.664	427.017	489.051	72.4619	669.015	199.009	385.63	129.523
SPP1	67.4582	34.3192	92.1087	58.2077	95.9181	79.7798	93.1716	78.5796	87.6781	98.517
SRC	431.313	248.55	679.71	749.415	505.493	264.137	563.032	159.709	459.397	287.187
STAT6	5254.98	1136.48	6935.9	4393.14	6368.43	1641.42	6799.91	1569.93	7347.3	5598.3
TFAP2A	23.0584	11.6699	77.1683	57.7506	31.1264	11.8431	42.5315	19.1953	21.4022	14.7144
TFF1	10.444	4.42373	18.3276	12.7152	10.1161	5.56638	13.9781	14.5963	11.5922	8.84502
TGFA	1076.43	375.141	1478.55	770.453	1263.35	615.242	1292.44	463.941	1003.13	455.591
TGFB1	20039.9	9609.75	25289.5	24280	26134.3	9581.1	26463.2	7011.96	22199.7	15079.4
TGFB2	34.2304	32.7299	38.0841	33.9273	15.404	7.85871	28.9786	14.7562	19.8015	9.10345
TGFB3	125.912	35.328	162.008	99.6184	138.939	42.8991	175.748	54.4083	149.769	100.902
TNF	319.005	126.936	447.302	227.344	348.761	152.536	339.31	35.7148	352.376	120.027
TNFRSF1A	6603.33	2743.55	7976.54	4146.57	7590.43	2592.27	7877.55	2174.87	8210.28	3226.5
TP53	592.313	147.242	513.013	170.414	428.794	81.5549	585.341	197.623	405.927	129.668
VCL	3841.53	2432.19	4134.25	2683.06	4101.4	1955.6	4071.73	1264.29	4427.68	2066.15
VEGFA	232.708	86.2027	422.5	367.202	273.908	82.2226	338.415	121.296	278.562	199.307
VTN	83.2726	38.9313	78.5548	43.7851	71.6285	20.7052	78.3611	27.5893	52.2464	35.1935
